# Supplementary material for: Cotranslational microRNA mediated messenger RNA destabilization
Source: eLife. 2016 Apr 8;5:e12880. doi: 10.7554/eLife.12880 (PMC4859803; doi:10.7554/eLife.12880)
Supplement: Supplementary file 1. — DOI: http://dx.doi.org/10.7554/eLife.12880.017 [file elife-12880-supp1.xlsx]

## Sheet: Sheet1
Oligos' names	Sequences (5'-3')	Application
1Banlet7	CATCATCATATAACCTACTACCTCACAATATAATAG	Design hid MT construct
2Banlet7	TTGGAATGCAAACCTACTACCTCTCACAATG
3Banlet7	ATTCCCAAAAAAACCTACTACCTCATGGATTTATAC
4Banlet7	GCTAATTAGTTTAACCTACTACCTCGGTAAAGTTTTG
5Banlet7	AATATACATAAATATAACCTACTACCTCATGAATATG
miR-13-F	GGATCCCTCCTTTCTTCGGCTATATGAGATCT AATGGTTTTGTTTCTACA	Design Reaper MT construct
miR-13-R	AGATCTCATATAGCCGAAGAAAGGAGGGATCCAAACTAAAATTGGGTGGGTG
T3	GAAATTAACCCTCACTAAAG	Sequencing
T7	TAATACGACTCACTATAGG
Reaper-F	ACTCATCAAAGCGATTGTGA	Tail-PCR
PABP-F	CACGAAATATACGCAAGTCAACAC
FLV5-F	CGAAGGTAAGCCTATCCCTAAC
VHA68-F	TAAAAGTACACGGACACTGG
Rp49-F	CGGTCGCCTGCGTTCTC
Hid-F	GTAGTTTAGTGATTGCTAGCAGAAAG
C10T2	CCCCCCCCCCTT
AnchorC10T2	GAGTAGCGTTGAATAAGTTGCCCCCCCCCCTT
FL-Bridge oligo	CTTTATGTTTTTGGCGTCTTCCCTGTTAGTACGTCTGTGGC	mRNA splinted ligation
Rp49-Bridge oligo	CTGTATGCTGGGCGGATGGTCCTGTTAGTACGTCTGTGGC
RNA Ligation oligo	GACGCUAGGACAUGCCACAGACGUACUAACAGCAUCAAUG
mRNA ligation forward primer	GACGCTAGGACATGCCAC
FL-specific cDNA	TGCCAACCGAACGGACAT
FL-forward primer	GAAGACGCCAAAAACATAAAG
FL-reverse primer	CAGGGCGTATCTCTTCATAG
Rp49-spefic cDNA	CAGATACTGTCCCTTGAAGC
RP49-forward primer	CATCCGCCCAGCATACAG
RP49-reverse primer	CAGCTTAGCATATCGATCCG
miR-13 bridge	GAATGTCATAAGCGACTCGTCAAAATGGCTGTGATA	miRNA splinted ligation
bantam bridge	GAATGTCATAAGCGAATCAGCTTTCAAAATGATCTCA
5' labeled oligo	CGCTTATGACATTC
Reaper-R	TTGCGATGGCTTGCGATATTTG	Assymetric PCR primers
PABP-R	GACGCGGTGCACCTGAAG
Rp49-R	CGACAATCTCCTTGCGCTTC
FLV5-R	ATGGTGATGGTGATGATGAC
FL-R	ATCTGTAAAAGCAATTGTTCC
